# Supplementary material for: HDAC6 Negatively Regulates miR-155-5p Expression to Elicit Proliferation by Targeting RHEB in Microvascular Endothelial Cells under Mechanical Unloading
Source: Int J Mol Sci. 2021 Sep 29;22(19):10527. doi: 10.3390/ijms221910527 (PMC8508889; doi:10.3390/ijms221910527)
Supplement: Supplementary file 1 [file ijms-22-10527-s001.zip]

Archive with 1 entries (1 files):
- ijms-1370275-SI.pdf
